# Supplementary material for: A stem group Codium alga from the latest Ediacaran of South China provides taxonomic insight into the early diversification of the plant kingdom
Source: BMC Biol. 2022 Sep 21;20:199. doi: 10.1186/s12915-022-01394-0 (PMC9491005; doi:10.1186/s12915-022-01394-0)
Supplement: Supplementary file 1 — Additional file 1: Dataset S1. Protocodium morphometrics, morphological matrix from Verbruggen et al. (2007) including Protocodium, and relative loading p-values of the PCoA analysis based on a significance at 95%. [file 12915_2022_1394_MOESM1_ESM.xlsx]

## Sheet: Morphometrics
specimen no.	measurements (μm)	1	2	3	4	5	6	7	8	9	10	11	12	13	14	15	16	17	18	19	20	AVERAGE	STDEV
NWULJG 10015	siphon diameter	2.63403	4.15049	6.11895	2.25435	3.18886	2.51764	1.9097	2.69053	2.30746	2.64533	2.18768	3.17982	4.7234	2.7346	3.18886	2.85212	2.44532	3.06456	3.29056	2.42159	3.02529	0.984297
	utricle length	110.545	116.667	107.987	134.868	133.785	108.286	124.516	123.468	114.59	136.641	132.047	121.484	129.135	124.607	127.311	121.354	102.767	117.32	117.484	125.463	121.516	9.55154
	utricle width	31.3202	28.8297	32.5191	29.0613	26.6816	28.1946	30.4445	24.6182	29.1235	22.0169	28.4579	32.5417	26.1267	25.364	26.7414	30.8151	34.7837	33.6186	22.1197	25.0657	28.4222	3.60936
	utricle tip thickness	12.717	8.92587	10.7271	17.3071	11.2503	17.6359	12.6232	16.6302	11.3452	11.2503	21.1242	14.2606	11.4085	10.1203	11.5441	13.2425	19.8089	14.8764	8.97898	15.5985	13.5688	3.48681
	utricle wall thickness	4.89177	3.56063	3.82053	3.13236	3.91319	3.42503	2.85212	2.85212	3.13236	3.13462	3.52673	2.49391	2.44532	2.52668	2.76737	2.49391	2.85212	4.03297	3.28152	3.9437	3.25395	0.641638
	medulla diameter	293.074																				293.074
	specimen diameter	526.068																				526.068
NWULJG 10026	siphon diameter	2.331	3.673	5.415	1.995	2.822	2.228	1.69	2.381	2.042	2.341	1.936	2.814	4.18	2.42	2.822	2.524	2.164	2.712	2.912	2.143	2.67725	0.871059
	utricle length	97.827	103.245	95.564	119.352	118.394	95.828	110.191	109.264	101.407	120.921	116.856	107.508	114.279	110.272	112.665	107.393	90.944	103.823	103.968	111.029	107.537	8.45269
	utricle width	27.717	25.513	28.778	25.718	23.612	24.951	26.942	21.786	25.773	19.484	25.184	28.798	23.121	22.446	23.665	27.27	30.782	29.751	19.575	22.182	25.1524	3.19412
	utricle tip thickness	11.254	7.899	9.493	15.316	9.956	15.607	11.171	14.717	10.04	9.956	18.694	12.62	10.096	8.956	10.216	11.719	17.53	13.165	7.946	13.804	12.0077	3.08567
	utricle wall thickness	4.329	3.151	3.381	2.772	3.463	3.031	2.524	2.524	2.772	2.774	3.121	2.207	2.164	2.236	2.449	2.207	2.524	3.569	2.904	3.49	2.8796	0.567821
	medulla diameter	278.871																				278.871
	specimen diameter	499.825																				499.825
NWULJG 10034	siphon diameter	2.394	2.153	2.495	2.396	2.214	2.164	2.539	2.451	1.878	2.417	2.164	2.856	2.582	2.394	2.417	2.347	2.312	1.709	2.539	2.676	2.35485	0.261062
	utricle length	112.17	100.682	109.65	84.77	92.317	101.205	95.188	112.422	105.936	126.251	95.772	100.388	105.535	97.937	88.638	88.578	106.627	101.915	101.421	108.867	101.813	9.76264
	utricle width	26.155	16.398	19.094	29.561	31.458	26.923	25.48	22.438	25.069	30.524	25.549	25.194	30.389	17.727	32.676	29.895	23.529	21.864	24.484	28.244	25.6325	4.55189
	utricle tip thickness	15.118	14.278	15.606	14.278	15.03	10.806	12.089	11.284	8.137	12.024	7.537	8.398	8.514	10.19	10.696	12.393	9.389	11.197	11.91	12.346	11.561	2.43943
	utricle wall thickness	1.936	2.528	2.969	2.394	2.737	3.371	2.504	1.979	1.878	3.13	2.896	1.878	2.656	2.348	2.257	2.504	2.799	2.804	2.581	2.77	2.54595	0.416083
	medulla diameter	230.143																				230.143
	specimen diameter	463.966																				463.966
NWULJG 10042	siphon diameter	2.817	4.316	4.107	2.593	3.061	5.186	4.936	3.386	3.061	3.998	4.329	3.712	5.911	5.798	4.107	3.27	4.252	3.32	4.329	7.461	4.1975	1.20014
	utricle length	117.03	118.554	125.628	113.29	125.341	110.779	105.972	118.71	107.412	112.745	115.767	120.543	132.056	122.485	103.496	115.468	119.631	117.684	118.47	121.357	117.121	6.94815
	utricle width	35.466	30.914	31.464	23.76	24.091	23.406	17.742	22.74	36.594	25.226	33.903	28.146	32.258	33.903	31.7	34.438	25.546	23.473	30.219	25.367	28.5178	5.23667
	utricle tip thickness	14.177	11.503	9.622	8.762	10.231	12.352	12.337	14.623	17.793	12.298	11.952	10.266	13.122	14.601	12.927	9.896	12.626	12.501	12.685	13.601	12.3938	2.07636
	utricle wall thickness	2.771	2.543	2.754	2.688	2.965	2.316	2.684	2.349	2.629	2.169	4.303	3.005	2.427	3.303	3.005	3.418	3.36	3.919	3.238	2.627	2.92365	0.542225
	medulla diameter	244.971																				244.971
	specimen diameter	490.597																				490.597
NWULJG 10021	specimen diameter	553.341																				553.341
		AVERAGE	STDEV
ALL SPECIMENS	siphon diameter	3.06372	1.12656
	utricle length	111.997	11.599
	utricle width	26.9312	4.42647
	utricle tip thickness	12.3828	2.87137
	utricle wall thickness	2.90079	0.593806
	medulla diameter	261.765	29.1825
	specimen diameter	506.759	34.2171

## Sheet: Matrix
	EM_HAB	EM_SU	EM_HF	EM_BT	EM_BCP	EM_BCS	EM_BS	EM_BW	UM_CP	UM_PU_DI	UM_PU_LE	UM_SH	UM_TSH	UM_MUC	UM_UMB	UM_CW	UH_SC	UH_SD	MF_DI
Protocodium	2	2	?	-	-	-	-	-	1	27	112	4	2	0	0	2	0	-	3
Codium_adhaerens	1	1	2	-	-	-	-	-	2	60	600	1	1	0	0	2	1	1	36.8
Codium_convolutum	1	1	2	-	-	-	-	-	2	70	750	1	2	0	0	1	1	2	36.2
Codium_coralloides	1	1	2	-	-	-	-	-	1	400	1800	4	2	0	0	2	0	-	107
Codium_effusum	1	2	2	-	-	-	-	-	2	200	1575	1	2	0	0	1	1	1	60
Codium_arabicum	1	1	2	-	-	-	-	-	2	150	900	1	2	0	0	2	0	-	32.3
Codium_capitulatum	1	1	2	-	-	-	-	-	2	87.5	825	1	2	0	0	2	1	1	35
Codium_lucasii_1	1	1	2	-	-	-	-	-	2	85	1000	1	2	0	0	1	1	1	27.5
Codium_spongiosum_1	1	1	2	-	-	-	-	-	2	340	1920	4	2	0	0	-	1	3	-
Codium_spongiosum_2	1	1	2	-	-	-	-	-	2	400	2850	1	1	0	0	2	1	1	72.5
Codium_hubbsii	1	1	2	-	-	-	-	-	2	90	950	1	1	0	0	2	1	1	-
Codium_sp._8	1	1	2	-	-	-	-	-	2	110	600	1	2	0	1	2	0	-	30
Codium_intertextum	1	1	2	-	-	-	-	-	2	79	460	1	2	0	0	2	1	1	22.5
Codium_lucasii_2	1	1	2	-	-	-	-	-	2	70	600	1	2	0	0	2	0	-	-
Codium_lucasii_ssp._capense_1	1	1	2	-	-	-	-	-	2	100	820	1	2	0	0	2	1	1	31.2
Codium_lucasii_ssp._capense_2	1	1	2	-	-	-	-	-	2	50	750	1	1	0	0	2	0	-	22.5
Codium_cranwelliae	2	2	3	-	-	-	-	-	1	590	1425	4	2	0	0	2	0	-	65
Codium_megalophysum	2	2	3	-	-	-	-	-	1	1850	5300	4	2	0	0	1	0	-	250
Codium_minus	2	2	3	-	-	-	-	-	1	500	2500	4	2	0	0	-	0	-	-
Codium_dimorphum	1	1	2	-	-	-	-	-	2	72.5	560	1	1	0	0	2	0	-	22.5
Codium_setchellii	1	2	2	-	-	-	-	-	2	95	1975	1	2	0	0	2	0	-	23.8
Codium_papenfusii	2	2	3	-	-	-	-	-	2	680	2625	1	1	0	0	2	0	-	87.5
Codium_galeatum	3	2	1	1	1	0	1	5.2	1	290	935	4	2	0	0	2	0	-	72.2
Codium_fragile	3	2	1	1	1	0	1	2.7	1	200	720	4	2	2	0	2	1	2	27
Codium_yezoense	3	2	1	1	1	0	1	2.7	1	183	694	4	2	0	0	2	1	1	-
Codium_sp._6	4	2	3	1	1	0	1	5.6	1	450	1200	4	2	0	0	1	0	-	50
Codium_cylindricum	3	2	1	1	3	0	(12)	5	1	433	2382	4	2	0	0	1	1	2	-
Codium_decorticatum	3	2	1	1	3	0	(12)	12	1	313	1316	4	2	0	0	1	1	2	-
Codium_duthieae_3	3	2	1	1	3	0	(12)	7	1	485	800	4	2	0	0	2	0	-	41.3
Codium_duthieae_1	3	2	1	1	3	0	1	5.3	1	440	1300	4	2	0	0	2	0	-	70
Codium_duthieae_2	3	2	1	1	3	0	1	4.1	1	550	1150	4	2	0	0	2	1	2	55
Codium_cf._dimorphum	1	1	2	-	-	-	-	-	2	101	925	1	2	0	0	1	1	1	-
Codium_saccatum	2	2	3	-	-	-	-	-	2	86	260	4	2	0	0	1	0	-	-
Codium_bursa	2	2	3	-	-	-	-	-	1	490	2675	1	2	0	0	2	1	1	115.6
Codium_gracile	3	2	1	1	1	0	1	2	1	210	375	4	1	0	0	2	0	-	25
Codium_barbatum	3	2	1	1	2	0	2	4	1	160	320	4	2	0	0	1	0	-	-
Codium_latum	3	2	1	1	4	0	2	130	1	66	466	1	2	0	0	2	1	-	-
Codium_muelleri	3	2	1	1	1	0	1	2.1	1	110	362.5	1	2	0	1	2	1	2	30
Codium_cf._latum_1	3	2	1	1	4	0	2	350	1	173	327	4	2	0	0	2	0	-	27.3
Codium_capitatum	3	2	1	1	1	0	1	3.3	1	163	465	1	2	0	0	2	1	1	25
Codium_spinescens	3	2	1	1	1	0	1	2.1	1	120	485	1	2	2	0	2	1	3	27.5
Codium_cf._latum_2	3	2	1	1	4	0	2	120	1	135	525	4	2	0	0	2	0	-	28.8
Codium_cf._minus	2	2	3	-	-	-	-	-	1	230	1650	1	2	0	0	2	0	-	40
Codium_cf._flabellatum	3	2	1	2	4	0	2	25	1	215	910	1	2	0	0	1	0	-	40.8
Codium_sp._7	3	2	3	1	1	0	2	6.5	1	185	1030	4	2	0	0	2	1	3	32.3
Codium_geppiorum_4	4	2	3	1	1	0	(12)	1.7	1	183	310	4	2	0	0	2	0	-	28.9
Codium_taylorii	3	2	3	1	2	0	(12)	3.5	1	195	425	4	2	0	0	2	1	1	40.8
Codium_ovale	2	2	3	-	-	-	-	-	1	230	650	4	1	0	0	2	1	1	40
Codium_subtubulosum	3	2	1	(12)	3	0	2	13.5	1	170	735	4	2	0	0	-	1	1	-
Codium_prostratum	4	2	3	1	1	0	(12)	5.1	1	142.5	910	1	2	0	0	2	1	3	30.6
Codium_contractum	3	2	1	1	2	0	(12)	4.5	1	152.4	915	4	2	0	0	2	1	1	-
Codium_geppiorum_2	4	2	3	2	1	0	1	2.2	1	135	440	4	2	0	0	1	0	-	34
Codium_sp._1	3	2	1	1	1	0	(12)	1	1	207	390	4	2	0	0	2	1	1	27.5
Codium_intricatum	4	2	3	1	2	0	(12)	3	1	897	4931	3	2	0	0	1	0	-	-
Codium_geppiorum_3	4	2	3	(12)	1	0	1	2	1	185	475	4	2	0	0	2	1	1	32.5
Codium_isthmocladum_22	4	2	3	1	2	0	(12)	1.8	1	160	360	4	2	0	0	2	0	-	32.5
Codium_sp._2	3	2	-	1	2	0	(12)	3.3	1	145	550	1	2	0	0	2	1	1	27.5
Codium_repens	4	2	3	1	1	0	1	4	1	182.5	680	4	2	0	0	2	1	1	34
Codium_cf._tomentosum	3	2	3	1	2	0	(12)	3	1	202.5	560	4	2	0	0	2	1	1	32.3
Codium_platyclados	3	2	1	1	4	0	2	18	1	150	850	4	2	0	0	2	1	2	37.5
Codium_sp._3	3	2	-	1	2	1	(12)	3.2	1	425	750	4	2	0	0	2	1	1	47.5
Codium_laminarioides	3	2	1	2	4	0	2	300	1	120	580	1	2	0	0	2	1	3	36.7
Codium_cf._fragile	3	2	1	1	1	0	1	3.9	1	175	950	4	2	2	0	2	1	1	40
Codium_cf._conjunctum	4	2	3	(12)	1	0	(12)	2.6	1	225	485	4	1	0	0	2	1	1	35
Codium_sp._4	3	2	3	1	4	0	2	4.2	1	112.5	325	4	2	0	0	1	1	1	22.5
Codium_vermilara	4	2	3	(12)	2	0	1	2.9	1	160	600	4	2	0	0	2	1	2	40
Codium_isthmocladum_2	3	2	3	1	2	0	(12)	3.1	1	140	475	4	2	0	0	2	1	1	21.3
Codium_platylobium	3	2	1	(12)	4	0	1	36	1	155	540	4	2	0	0	2	0	-	40
Codium_sp._9	3	2	3	1	2	0	(12)	2.5	1	202	535	4	1	0	0	2	0	-	28.9
Codium_sp._5	3	2	-	1	2	0	(12)	2.4	1	250	770	4	2	0	0	2	1	1	42.5
Codium_geppiorum_1	4	2	3	1	1	0	(12)	2.2	1	135	450	4	2	0	0	2	0	-	35.7
Codium_isthmocladum_ssp._clavatum	3	2	-	1	2	1	(12)	4	1	362.5	765	4	1	0	0	2	1	2	39.1
Codium_isthmocladum_1	3	2	(13)	1	1	0	(12)	3	1	150	540	4	2	0	0	2	1	2	32.5

## Sheet: Rel. p-values
	V1	V2	V3
EM_HAB	0	0.000443676	8.31755e-06
EM_SU	2.25819e-13	0.211872	0.130064
EM_HF	7.34968e-14	0.0724431	8.37923e-05
EM_BT	9.90319e-14	0.537424	0.133118
EM_BCP	1.23923e-12	0.572662	0.0105858
EM_BCS	5.32907e-15	0.528095	0.0892078
EM_BS	9.90319e-14	0.748212	0.0296245
EM_BW	10	0.636112	0.576464
UM_CP	1.59872e-14	0.355759	0.421302
UM_PU_DI	0.0895313	0.498599	0.191856
UM_PU_LE	0.236008	0.248141	0.419016
UM_SH	3.45001e-06	0.021465	0.00199448
UM_TSH	0.0624115	0.630232	0.257871
UM_MUC	0.39925	0.359581	0.453947
UM_UMB	0.692582	0.907825	0.119435
UM_CW	0.658911	0.016712	0.0144825
UH_SC	0.102068	9.99201e-16	0.0015222
UH_SD	0.291103	2.11153e-12	0.00352725
MF_DI	0.183173	0.429219	0.349954
	12.715	6.7748	3.20406
	V1	V2	V3
EM_HAB	1	0.82253	8.31755e-06
EM_SU	1	0	0.130064
EM_HF	1	0	8.37923e-05
EM_BT	1	0	0.133118
EM_BCP	1	0	0.0105858
EM_BCS	1	0	0.0892078
EM_BS	1	0	0.0296245
EM_BW	0	0	0.576464
UM_CP	1	0	0.421302
UM_PU_DI	0	0	0.191856
UM_PU_LE	0	0	0.419016
UM_SH	0	0	0.00199448
UM_TSH	0	0	0.257871
UM_MUC	0	0	0.453947
UM_UMB	0	0	0.119435
UM_CW	0	0	0.0144825
UH_SC	0	1	0.0015222
UH_SD	0	1	0.00352725
MF_DI	0	0	0.349954
